# Supplementary material for: An estimated 5% of new protein structures solved today represent a new Pfam family
Source: Acta Crystallogr D Biol Crystallogr. 2013 Oct 12;69(Pt 11):2186–93. doi: 10.1107/S0907444913027157 (PMC3817691; doi:10.1107/S0907444913027157)
Supplement: Supplementary file 1 [file d-69-02186-sup1.xlsx]

## Sheet: Suppl-Mat.txt
PDBid and chain	Pfam pfam_scan hits	Pfam PDBfam hits
101MA	PF00042	PF00042
102LA	PF00959	PF00959
102MA	PF00042	PF00042
103LA	PF00959	PF00959
103MA	PF00042	PF00042
104LA	PF00959	PF00959
104LB	PF00959	PF00959
104MA	PF00042	PF00042
105MA	PF00042	PF00042
106MA	PF00042	PF00042
107LA	PF00959	PF00959
107MA	PF00042	PF00042
108LA	PF00959	PF00959
108MA	PF00042	PF00042
109LA	PF00959	PF00959
109MA	PF00042	PF00042
10GSA	PF02798,PF00043	PF00043,PF02798
10GSB	PF02798,PF00043	PF00043,PF02798
10MHA	PF00145	PF00145
110LA	PF00959	PF00959
110MA	PF00042	PF00042
111LA	PF00959	PF00959
111MA	PF00042	PF00042
112LA	PF00959	PF00959
112MA	PF00042	PF00042
113LA	PF00959	PF00959
114LA	PF00959	PF00959
115LA	PF00959	PF00959
117EA	PF00719	PF00719
117EB	PF00719	PF00719
118LA	PF00959	PF00959
119LA	PF00959	PF00959
11ASA	PF03590	PF03590
11ASB	PF03590	PF03590
11BAA	PF00074	PF00074
11BAB	PF00074	PF00074
11BGA	PF00074	PF00074
11BGB	PF00074	PF00074
11GSA	PF02798,PF00043	PF00043,PF02798
11GSB	PF02798,PF00043	PF00043,PF02798
120LA	PF00959	PF00959
121PA	PF00025,PF00071,PF08477,PF01926,PF00009	PF00071
122LA	PF00959	PF00959
123LA	PF00959	PF00959
125LA	PF00959	PF00959
126LA	PF00959	PF00959
127LA	PF00959	PF00959
128LA	PF00959	PF00959
129LA	PF00959	PF00959
12ASA	PF03590	PF03590
12ASB	PF03590	PF03590
12CAA	PF00194	PF00194
12E8H	PF13895,PF07686,PF07654	PF07654,PF07686
12E8L	PF07686,PF07679,PF13927,PF13895,PF00047,PF08205,PF07654	PF07654,PF07686
12E8M	PF07686,PF07679,PF13927,PF13895,PF00047,PF08205,PF07654	PF07654,PF07686
12E8P	PF13895,PF07686,PF07654	PF07654,PF07686
12GSA	PF02798,PF00043	PF00043,PF02798
12GSB	PF02798,PF00043	PF00043,PF02798
130LA	PF00959	PF00959
131LA	PF00959	PF00959
132LA	PF00062,PF01464	PF00062
133LA	PF00062,PF01464	PF00062
134LA	PF00062,PF01464	PF00062
135LA	PF00062,PF01464	PF00062
137LA	PF00959	PF00959
137LB	PF00959	PF00959
138LA	PF00959	PF00959
139LA	PF00959	PF00959
13GSA	PF02798,PF00043	PF00043,PF02798
13GSB	PF02798,PF00043	PF00043,PF02798
13PKA	PF00162	PF00162
13PKB	PF00162	PF00162
13PKC	PF00162	PF00162
13PKD	PF00162	PF00162
140LA	PF00959	PF00959
141LA	PF00959	PF00959
142LA	PF00959	PF00959
143LA	PF00959	PF00959
144LA	PF00959	PF00959
145LA	PF00959	PF00959
146LA	PF00959	PF00959
147LA	PF00959	PF00959
148LE	PF00959	PF00959
149LA	PF00959	PF00959
14GSA	PF02798,PF00043	PF00043,PF02798
14GSB	PF02798,PF00043	PF00043,PF02798
150LA	PF00959	PF00959
150LB	PF00959	PF00959
150LC	PF00959	PF00959
150LD	PF00959	PF00959
151LA	PF00959	PF00959
152LA	PF00959	PF00959
153LA	PF01464	PF01464
154LA	PF01464	PF01464
155CA	na	PF00034
155LA	PF00959	PF00959
156LA	PF00959	PF00959
157LA	PF00959	PF00959
158LA	PF00959	PF00959
159LA	PF00959	PF00959
15C8H	PF13895,PF07686,PF00047,PF07654	PF07654,PF07686
15C8L	PF07686,PF13895,PF13927,PF00047,PF07654	PF07654,PF07686
160LA	PF00959	PF00959
161LA	PF00959	PF00959
162LA	PF00959	PF00959
163LA	PF00959	PF00959
164LA	PF00959	PF00959
165LA	PF00959	PF00959
166LA	PF00959	PF00959
167LA	PF00959	PF00959
167LB	PF00959	PF00959
168LA	PF00959	PF00959
168LB	PF00959	PF00959
168LC	PF00959	PF00959
168LD	PF00959	PF00959
168LE	PF00959	PF00959
169LA	PF00959	PF00959
169LB	PF00959	PF00959
169LC	PF00959	PF00959
169LD	PF00959	PF00959
169LE	PF00959	PF00959
16GSA	PF02798,PF00043	PF00043,PF02798
16GSB	PF02798,PF00043	PF00043,PF02798
16PKA	PF00162	PF00162
16VPA	PF02232	PF02232
170LA	PF00959	PF00959
171LA	PF00959	PF00959
172LA	PF00959	PF00959
173LA	PF00959	PF00959
174LA	PF00959	PF00959
174LB	PF00959	PF00959
175LA	PF00959	PF00959
175LB	PF00959	PF00959
176LA	PF00959	PF00959
176LB	PF00959	PF00959
177LA	PF00959	PF00959
178LA	PF00959	PF00959
17GSA	PF02798,PF00043	PF00043,PF02798
17GSB	PF02798,PF00043	PF00043,PF02798
180LA	PF00959	PF00959
180LB	PF00959	PF00959
181LA	PF00959	PF00959
182LA	PF00959	PF00959
183LA	PF00959	PF00959
184LA	PF00959	PF00959
185LA	PF00959	PF00959
186LA	PF00959	PF00959
187LA	PF00959	PF00959
188LA	PF00959	PF00959
189LA	PF00959	PF00959
18GSA	PF02798,PF00043	PF00043,PF02798
18GSB	PF02798,PF00043	PF00043,PF02798
190LA	PF00959	PF00959
1914A	PF02290,PF05486	PF02290,PF05486
191LA	PF00959	PF00959
192LA	PF00959	PF00959
193LA	PF00062,PF01464	PF00062
194LA	PF00062,PF01464	PF00062
195LA	PF00959	PF00959
196LA	PF00959	PF00959
197LA	PF00959	PF00959
198LA	PF00959	PF00959
199LA	PF00959	PF00959
19GSA	PF02798,PF00043	PF00043,PF02798
19GSB	PF02798,PF00043	PF00043,PF02798
19HCA	PF02085	PF02085,PF14537
19HCB	PF02085	PF02085,PF14537
1A00A	PF00042	PF00042
1A00B	PF00042	PF00042
1A00C	PF00042	PF00042
1A00D	PF00042	PF00042
1A01A	PF00042	PF00042
1A01B	PF00042	PF00042
1A01C	PF00042	PF00042
1A01D	PF00042	PF00042
1A02F	PF03131,PF07716,PF00170	PF00170
1A02J	PF03131,PF00170,PF07716	PF00170
1A02N	PF00554,PF01833	PF00554,PF01833
1A03A	PF01023	PF00036,PF01023
1A03B	PF01023	PF00036,PF01023
1A04A	PF00072,PF00196,PF08281,PF04545	PF00072,PF00196
1A04B	PF00072,PF00196,PF08281,PF04545	PF00072,PF00196
1A05A	PF00180	PF00180
1A05B	PF00180	PF00180
1A06A	PF00069,PF07714,PF14531	PF00069
1A07A	PF00017	PF00017
1A07B	PF00017	PF00017
1A08A	PF00017	PF00017
1A08B	PF00017	PF00017
1A09A	PF00017	PF00017
1A09B	PF00017	PF00017
1A0AA	PF00010	PF00010
1A0AB	PF00010	PF00010
1A0BA	PF01627	PF01627
1A0CA	PF01261	PF01261
1A0CB	PF01261	PF01261
1A0CC	PF01261	PF01261
1A0CD	PF01261	PF01261
1A0DA	PF01261	PF01261
1A0DB	PF01261	PF01261
1A0DC	PF01261	PF01261
1A0DD	PF01261	PF01261
1A0EA	PF01261	PF01261
1A0ED	PF01261	PF01261
1A0FA	PF02798,PF13409,PF13417,PF00043,PF13410,PF14497	PF00043,PF02798
1A0FB	PF02798,PF13409,PF13417,PF00043,PF13410,PF14497	PF00043,PF02798
1A0GA	PF01063	PF01063
1A0GB	PF01063	PF01063
1A0HA	PF00051,PF09396	PF00051,PF09396
1A0HB	PF00089	PF00089
1A0HD	PF00051,PF09396	PF00051,PF09396
1A0HE	PF00089	PF00089
1A0IA	PF01068	PF01068,PF04679
1A0JA	PF00089	PF00089
1A0JB	PF00089	PF00089
1A0JC	PF00089	PF00089
1A0JD	PF00089	PF00089
1A0KA	PF00235	PF00235
1A0LA	PF00089	PF00089
1A0LB	PF00089	PF00089
1A0LC	PF00089	PF00089
1A0LD	PF00089	PF00089
1A0NB	PF07653,PF00018,PF14604	PF00018
1A0OA	PF00072	PF00072
1A0OB	PF09078	PF09078
1A0OC	PF00072	PF00072
1A0OD	PF09078	PF09078
1A0OE	PF00072	PF00072
1A0OF	PF09078	PF09078
1A0OG	PF00072	PF00072
1A0OH	PF09078	PF09078
1A0PA	PF02899,PF00589	PF00589,PF02899
1A0QH	PF13895,PF07686,PF07654	PF07654,PF07686
1A0QL	PF07686,PF13895,PF07654	PF07654,PF07686
1A0RB	PF00400	PF00400
1A0RG	PF00631	PF00631
1A0RP	PF02114	PF02114
1A0SP	PF02264	PF02264
1A0SQ	PF02264	PF02264
1A0SR	PF02264	PF02264
1A0TP	PF02264	PF02264
1A0TQ	PF02264	PF02264
1A0TR	PF02264	PF02264
1A0UA	PF00042	PF00042
1A0UB	PF00042	PF00042
1A0UC	PF00042	PF00042
1A0UD	PF00042	PF00042
1A0ZA	PF00042	PF00042
1A0ZB	PF00042	PF00042
1A0ZC	PF00042	PF00042
1A0ZD	PF00042	PF00042
1A12A	PF00415,PF13540	PF00415
1A12B	PF00415,PF13540	PF00415
1A12C	PF00415,PF13540	PF00415
1A14H	PF07686	PF07686
1A14L	PF07686,PF07679,PF00047	PF07686
1A14N	PF00064	PF00064
1A15A	PF00048	PF00048
1A15B	PF00048	PF00048
1A16A	PF05195,PF00557	PF00557,PF05195
1A17A	PF13414,PF00515,PF07719,PF13432,PF13371,PF08321	PF00515,PF08321,PF13414
1A18A	PF00061	PF00061
1A19A	PF01337	PF01337
1A19B	PF01337	PF01337
1A1AA	PF00017	PF00017
1A1AB	PF00017	PF00017
1A1BA	PF00017	PF00017
1A1BB	PF00017	PF00017
1A1CA	PF00017	PF00017
1A1CB	PF00017	PF00017
1A1EA	PF00017	PF00017
1A1EB	PF00017	PF00017
1A1FA	PF00096,PF13894,PF13912,PF13465	PF12171,PF13465
1A1GA	PF00096,PF13894,PF13912,PF13465	PF12171,PF13465
1A1HA	PF00096,PF13894,PF13465	PF13465
1A1IA	PF00096,PF13894,PF13465	PF12171,PF13465
1A1JA	PF00096,PF13894,PF13465	PF08209,PF13465
1A1KA	PF00096,PF13894,PF13465	PF12171,PF13465
1A1LA	PF00096,PF13894,PF13465	PF00096,PF12171,PF13465
1A1MA	PF00129,PF07654	PF00129,PF07654
1A1MB	PF07654	PF07654
1A1NA	PF00129,PF07654	PF00129,PF07654
1A1NB	PF07654	PF07654
1A1OA	PF00129,PF07654	PF00129,PF07654
1A1OB	PF07654	PF07654
1A1RA	PF02907	PF02907
1A1RB	PF02907	PF02907
1A1SA	PF02729,PF00185	PF00185,PF02729
1A1TA	PF00098	PF00098
1A1VA	PF07652,PF00271	PF02907,PF07652,PF00271
1A1WA	PF01335	PF01335
1A1XA	PF01840	PF01840
1A1ZA	PF01335	PF01335
1A21A	PF01108,PF09294	PF01108,PF09294
1A21B	PF01108,PF09294	PF01108,PF09294
1A22A	PF00103	PF00103
1A22B	PF09067,PF00041	PF09067,PF00041
1A23A	PF01323,PF13462	PF01323
1A24A	PF01323,PF13462	PF01323
1A25A	PF00168	PF00168
1A25B	PF00168	PF00168
1A26A	PF02877,PF00644	PF00644,PF02877
1A27A	PF00106,PF08659,PF13561	PF00106
1A28A	PF00104	PF00104
1A28B	PF00104	PF00104
1A29A	PF00036,PF13405,PF13499,PF13202,PF13833,PF08726,PF12763	PF13499
1A2AA	PF00068	PF00068
1A2AB	PF00068	PF00068
1A2AC	PF00068	PF00068
1A2AD	PF00068	PF00068
1A2AE	PF00068	PF00068
1A2AF	PF00068	PF00068
1A2AG	PF00068	PF00068
1A2AH	PF00068	PF00068
1A2BA	PF00025,PF00071,PF08477,PF00009	PF00071
1A2CH	PF00089	PF00089
1A2DA	PF00061	PF00061
1A2DB	PF00061	PF00061
1A2FA	PF00141	PF00141
1A2GA	PF00141	PF00141
1A2IA	PF02085	PF02085
1A2JA	PF01323,PF13462	PF01323
1A2KA	PF02136	PF02136
1A2KB	PF02136	PF02136
1A2KC	PF00025,PF00071,PF08477	PF00071
1A2KD	PF00025,PF00071,PF08477	PF00071
1A2KE	PF00025,PF00071,PF08477	PF00071
1A2LA	PF01323,PF13462	PF01323
1A2LB	PF01323,PF13462	PF01323
1A2MA	PF01323,PF13462	PF01323
1A2MB	PF01323,PF13462	PF01323
1A2NA	PF00275	PF00275
1A2OA	PF00072,PF01339	PF01339,PF00072
1A2OB	PF00072,PF01339	PF01339,PF00072
1A2PA	PF00545	PF00545
1A2PB	PF00545	PF00545
1A2PC	PF00545	PF00545
1A2QA	PF00082	PF00082
1A2SA	PF13442,PF00034	PF13442
1A2TA	PF00565	PF00565
1A2UA	PF00565	PF00565
1A2VA	PF02727,PF02728,PF01179	PF01179,PF02727,PF02728
1A2VB	PF02727,PF02728,PF01179	PF01179,PF02727,PF02728
1A2VC	PF02727,PF02728,PF01179	PF01179,PF02727,PF02728
1A2VD	PF02727,PF02728,PF01179	PF01179,PF02727,PF02728
1A2VE	PF02727,PF02728,PF01179	PF01179,PF02727,PF02728
1A2VF	PF02727,PF02728,PF01179	PF01179,PF02727,PF02728
1A2WA	PF00074	PF00074
1A2WB	PF00074	PF00074
1A2XA	PF13405,PF13499,PF13202,PF13833,PF00036	PF13499
1A2YA	PF07686,PF13895,PF07679,PF00047	PF07686
1A2YB	PF07686	PF07686
1A2YC	PF00062,PF01464	PF00062
1A2ZA	PF01470	PF01470
1A2ZB	PF01470	PF01470
1A2ZC	PF01470	PF01470
1A2ZD	PF01470	PF01470
1A30A	PF00077	PF00077
1A30B	PF00077	PF00077
1A31A	PF02919,PF01028,PF14370	PF01028,PF02919,PF14370
1A32A	PF00312	PF00312
1A33A	PF00160	PF00160
1A34A	na	na
1A35A	PF02919,PF01028,PF14370	PF01028,PF02919,PF14370
1A36A	PF02919,PF01028,PF14370	PF01028,PF02919,PF14370
1A37A	PF00244	PF00244
1A37B	PF00244	PF00244
1A38A	PF00244	PF00244
1A38B	PF00244	PF00244
1A39A	PF00840	PF00840
1A3AA	PF00359	PF00359
1A3AB	PF00359	PF00359
1A3AC	PF00359	PF00359
1A3AD	PF00359	PF00359
1A3BH	PF00089	PF00089
1A3CA	PF00156	PF00156
1A3DA	PF00068	PF00068
1A3EH	PF00089	PF00089
1A3FA	PF00068	PF00068
1A3FB	PF00068	PF00068
1A3FC	PF00068	PF00068
1A3GA	PF01063	PF01063
1A3GB	PF01063	PF01063
1A3GC	PF01063	PF01063
1A3HA	PF00150	PF00150
1A3KA	PF00337	PF00337
1A3LH	PF13895,PF07686,PF07654	PF07686,PF07654
1A3LL	PF07686,PF07654	PF07654,PF07686
1A3NA	PF00042	PF00042
1A3NB	PF00042	PF00042
1A3NC	PF00042	PF00042
1A3ND	PF00042	PF00042
1A3OA	PF00042	PF00042
1A3OB	PF00042	PF00042
1A3OC	PF00042	PF00042
1A3OD	PF00042	PF00042
1A3PA	PF00008	PF00008
1A3QA	PF00554	PF00554
1A3QB	PF00554	PF00554
1A3RH	PF13895,PF07686,PF07654	PF07686,PF07654
1A3RL	PF07686,PF13927,PF13895,PF07654	PF07686,PF07654
1A3SA	PF00179	PF00179
1A3TA	PF00565	PF00565
1A3UA	PF00565	PF00565
1A3VA	PF00565	PF00565
1A3WA	PF00224,PF03328,PF02887	PF00224,PF02887
1A3WB	PF00224,PF03328,PF02887	PF00224,PF02887
1A3XA	PF00224,PF03328,PF02887	PF00224,PF02887
1A3XB	PF00224,PF03328,PF02887	PF00224,PF02887
1A3YA	PF00061	PF00061
1A3YB	PF00061	PF00061
1A3ZA	PF07732,PF00127	PF07732
1A40A	PF12849,PF12727	PF12849
1A41A	PF01028	PF01028
1A42A	PF00194	PF00194
1A43A	PF00607	PF00607
1A44A	PF01161	PF01161
1A45A	PF00030	PF00030
1A46H	PF00089	PF00089
1A47A	PF00128,PF02806,PF01833,PF00686	PF00128,PF00686,PF01833,PF02806
1A48A	PF01259	PF01259
1A49A	PF00224,PF02887	PF00224,PF02887
1A49B	PF00224,PF02887	PF00224,PF02887
1A49C	PF00224,PF02887	PF00224,PF02887
1A49D	PF00224,PF02887	PF00224,PF02887
1A49E	PF00224,PF02887	PF00224,PF02887
1A49F	PF00224,PF02887	PF00224,PF02887
1A49G	PF00224,PF02887	PF00224,PF02887
1A49H	PF00224,PF02887	PF00224,PF02887
1A4AA	PF00127	PF00127
1A4AB	PF00127	PF00127
1A4BA	PF00127	PF00127
1A4BB	PF00127	PF00127
1A4CA	PF00127	PF00127
1A4CB	PF00127	PF00127
1A4CC	PF00127	PF00127
1A4CD	PF00127	PF00127
1A4EA	PF00199,PF06628	PF00199,PF06628
1A4EB	PF00199,PF06628	PF00199,PF06628
1A4EC	PF00199,PF06628	PF00199,PF06628
1A4ED	PF00199,PF06628	PF00199,PF06628
1A4FA	PF00042	PF00042
1A4FB	PF00042	PF00042
1A4GA	PF00064	PF00064
1A4GB	PF00064	PF00064
1A4HA	PF13589,PF02518,PF00183	PF00183,PF02518
1A4IA	PF00763,PF02882	PF00763,PF02882
1A4IB	PF00763,PF02882	PF00763,PF02882
1A4JA	PF07686,PF13927,PF13895,PF08205,PF07654	PF07686,PF07654
1A4JB	PF07686,PF07654	PF07686,PF07654
1A4JH	PF07686,PF07654	PF07686,PF07654
1A4JL	PF07686,PF13927,PF13895,PF08205,PF07654	PF07686,PF07654
1A4KA	PF07686,PF13927,PF13895,PF00047,PF08205,PF07654	PF07686,PF07654
1A4KB	PF07686,PF07654	PF07686,PF07654
1A4KH	PF07686,PF07654	PF07686,PF07654
1A4KL	PF07686,PF13927,PF13895,PF00047,PF08205,PF07654	PF07686,PF07654
1A4LA	PF00962	PF00962
1A4LB	PF00962	PF00962
1A4LC	PF00962	PF00962
1A4LD	PF00962	PF00962
1A4MA	PF00962	PF00962
1A4MB	PF00962	PF00962
1A4MC	PF00962	PF00962
1A4MD	PF00962	PF00962
1A4OA	PF00244	PF00244
1A4OB	PF00244	PF00244
1A4OC	PF00244	PF00244
1A4OD	PF00244	PF00244
1A4PA	PF01023	PF00036,PF01023
1A4PB	PF01023	PF00036,PF01023
1A4QA	PF00064	PF00064
1A4QB	PF00064	PF00064
1A4RA	PF00025,PF00071,PF08477	PF00071
1A4RB	PF00025,PF00071,PF08477	PF00071
1A4SA	PF00171	PF00171
1A4SB	PF00171	PF00171
1A4SC	PF00171	PF00171
1A4SD	PF00171	PF00171
1A4UA	PF00106,PF08659	PF00106
1A4UB	PF00106,PF08659	PF00106
1A4VA	PF00062	PF00062
1A4WH	PF00089	PF00089
1A4XA	PF00156	PF00156
1A4XB	PF00156	PF00156
1A4YA	PF13516,PF13504,PF00560	PF13516,PF12799
1A4YB	PF00074	PF00074
1A4YD	PF13516,PF13504,PF00560	PF13516,PF12799
1A4YE	PF00074	PF00074
1A4ZA	PF00171	PF00171
1A4ZB	PF00171	PF00171
1A4ZC	PF00171	PF00171
1A4ZD	PF00171	PF00171
1A50A	PF00290	PF00290
1A50B	PF00291	PF00291
1A52A	PF00104	PF00104,PF12743,PF03489
1A52B	PF00104	PF00104,PF12743,PF03489
1A53A	PF00218	PF00218
1A54A	PF01547,PF12849,PF12727	PF12849
1A55A	PF01547,PF12849,PF12727	PF12849
1A56A	PF00034,PF13442	PF00034
1A57A	PF00061	PF00061
1A58A	PF00160	PF00160
1A59A	PF00285	PF00285
1A5AA	PF00290	PF00290
1A5AB	PF00291	PF00291
1A5BA	PF00290	PF00290
1A5BB	PF00291	PF00291
1A5CA	PF00274	PF00274
1A5CB	PF00274	PF00274
1A5DA	PF00030	PF00030
1A5DB	PF00030	PF00030
1A5EA	PF12796,PF00023,PF13857	PF12796,PF13637
1A5FH	PF07686,PF13895,PF07654	PF07686,PF07654
1A5FL	PF07686,PF13927,PF13895,PF07654	PF07686,PF07654
1A5GH	PF00089	PF00089
1A5HA	PF00089	PF00089
1A5HB	PF00089	PF00089
1A5IA	PF00089	PF00089
1A5JA	PF00249,PF13921	PF00249,PF13921
1A5KA	PF00547	PF00547
1A5KB	PF00699	PF00699
1A5KC	PF00449,PF13594,PF01979,PF07969	PF00449,PF01979
1A5LA	PF00547	PF00547
1A5LB	PF00699	PF00699
1A5LC	PF00449,PF13594,PF01979,PF07969	PF00449,PF01979
1A5MA	PF00547	PF00547
1A5MB	PF00699	PF00699
1A5MC	PF00449,PF13594,PF01979,PF07969	PF00449,PF01979
1A5NA	PF00547	PF00547
1A5NB	PF00699	PF00699
1A5NC	PF00449,PF13594,PF01979,PF07969	PF00449,PF01979
1A5OA	PF00547	PF00547
1A5OB	PF00699	PF00699
1A5OC	PF00449,PF13594,PF01979,PF07969	PF00449,PF01979
1A5PA	PF00074	PF00074
1A5QA	PF00074	PF00074
1A5RA	PF11976,PF00240	PF11976
1A5SA	PF00290	PF00290
1A5SB	PF00291	PF00291
1A5TA	PF13177,PF09115	PF09115,PF13177
1A5UA	PF00224,PF02887	PF00224,PF02887
1A5UB	PF00224,PF02887	PF00224,PF02887
1A5UC	PF00224,PF02887	PF00224,PF02887
1A5UD	PF00224,PF02887	PF00224,PF02887
1A5UE	PF00224,PF02887	PF00224,PF02887
1A5UF	PF00224,PF02887	PF00224,PF02887
1A5UG	PF00224,PF02887	PF00224,PF02887
1A5UH	PF00224,PF02887	PF00224,PF02887
1A5VA	PF00665	PF00665
1A5WA	PF00665	PF00665
1A5XA	PF00665	PF00665
1A5YA	PF00102	PF00102
1A5ZA	PF00056,PF03721,PF02866	PF00056,PF02866
1A61H	PF00089	PF00089
1A62A	PF07498,PF07497,PF08206	PF07497,PF07498
1A63A	PF07498,PF07497,PF08206	PF07497,PF07498
1A64A	PF07686	PF07679
1A64B	PF07686	PF07679
1A65A	PF07732,PF00394,PF07731	PF00394,PF07731,PF07732
1A66A	PF00554	PF00554
1A67A	PF00031	PF00031
1A68A	PF02214	PF02214
1A69A	PF01048	PF01048
1A69B	PF01048	PF01048
1A69C	PF01048	PF01048
1A6AA	PF00993,PF07654	PF00993,PF07654
1A6AB	PF00969,PF07654	PF00969,PF07654
1A6BB	PF00098	PF00098
1A6CA	PF03689,PF03391,PF03688	PF03391,PF03688,PF03689
1A6DA	PF00118	PF00118
1A6DB	PF00118	PF00118
1A6EA	PF00118	PF00118
1A6EB	PF00118	PF00118
1A6FA	PF00825	PF00825
1A6GA	PF00042	PF00042
1A6IA	PF00440,PF02909	PF00440,PF02909
1A6JA	PF00359	PF00359
1A6JB	PF00359	PF00359
1A6KA	PF00042	PF00042
1A6LA	PF13237,PF00037,PF11953	PF11953,PF13237
1A6MA	PF00042	PF00042
1A6NA	PF00042	PF00042
1A6PA	PF07686	PF07679
1A6PB	PF07686	PF07679
1A6QA	PF00481,PF07830	PF00481,PF07830
1A6RA	PF03051	PF03051
1A6SA	PF02813	PF02813
1A6TA	PF07686,PF13895,PF00047,PF07654	PF07686,PF07654
1A6TB	PF07686,PF13895,PF08205,PF07654	PF07686,PF07654
1A6TC	PF07686,PF13895,PF00047,PF07654	PF07686,PF07654
1A6TD	PF07686,PF13895,PF08205,PF07654	PF07686,PF07654
1A6UH	PF07686	PF07686
1A6UL	PF07686,PF00047	PF07686
1A6VH	PF07686	PF07686
1A6VI	PF07686	PF07686
1A6VJ	PF07686	PF07686
1A6VL	PF07686,PF00047	PF07686
1A6VM	PF07686,PF00047	PF07686
1A6VN	PF07686,PF00047	PF07686
1A6WH	PF07686	PF07686
1A6WL	PF07686,PF00047	PF07686
1A6XA	PF00364	PF00364
1A6YA	PF00105	PF00105
1A6YB	PF00105	PF00105
1A6ZA	PF00129,PF07654	PF00129,PF07654
1A6ZB	PF07654	PF07654
1A6ZC	PF00129,PF07654	PF00129,PF07654
1A6ZD	PF07654	PF07654
1A70A	PF00111	PF00111
1A71A	PF08240,PF00107	PF00107,PF08240
1A71B	PF08240,PF00107	PF00107,PF08240
1A72A	PF08240,PF00107	PF00107,PF08240
1A73A	PF05551	PF05551
1A73B	PF05551	PF05551
1A74A	PF05551	PF05551
1A74B	PF05551	PF05551
1A75A	PF13405,PF13202,PF13499,PF13833	PF13499
1A75B	PF13405,PF13202,PF13499,PF13833	PF13499
1A76A	PF00752,PF00867	PF00867,PF00752
1A77A	PF00752,PF00867	PF00867,PF00752
1A78A	PF00337	PF00337
1A78B	PF00337	PF00337
1A79A	PF02778,PF01974	PF01974,PF02778
1A79B	PF02778,PF01974	PF01974,PF02778
1A79C	PF02778,PF01974	PF01974,PF02778
1A79D	PF02778,PF01974	PF01974,PF02778
1A7AA	PF05221,PF00670,PF02826,PF07991	PF00670,PF05221
1A7AB	PF05221,PF00670,PF02826,PF07991	PF00670,PF05221
1A7BA	PF07686	PF07679
1A7BB	PF07686	PF07679
1A7BC	PF07686	PF07679
1A7BD	PF07686	PF07679
1A7CA	PF00079	PF00079
1A7DA	PF01814	PF01814
1A7EA	PF01814	PF01814
1A7GE	PF00511	PF00511
1A7HA	PF00030	PF00030
1A7HB	PF00030	PF00030
1A7IA	PF00412	PF00412
1A7JA	PF00485	PF00485
1A7KA	PF00044,PF02800	PF00044,PF02800
1A7KB	PF00044,PF02800	PF00044,PF02800
1A7KC	PF00044,PF02800	PF00044,PF02800
1A7KD	PF00044,PF02800	PF00044,PF02800
1A7LA	PF01547,PF13416,PF13343	PF13416
1A7LB	PF01547,PF13416,PF13343	PF13416
1A7LC	PF01547,PF13416,PF13343	PF13416
1A7MA	PF01291	PF01291
1A7NH	PF07686	PF07686
1A7NL	PF07686,PF13895,PF07679,PF00047	PF07686
1A7OH	PF07686	PF07686
1A7OL	PF07686,PF13895,PF07679,PF00047	PF07686
1A7PH	PF07686	PF07686
1A7PL	PF07686,PF13895,PF07679,PF00047	PF07686
1A7QH	PF07686	PF07686
1A7QL	PF07686,PF13895,PF07679,PF00047	PF07686
1A7RH	PF07686	PF07686
1A7RL	PF07686,PF13895,PF07679,PF00047	PF07686
1A7SA	PF00089	PF00089
1A7TA	PF00753	PF00753
1A7TB	PF00753	PF00753
1A7UA	PF12146,PF12695,PF12697,PF00561	PF12697
1A7UB	PF12146,PF12695,PF12697,PF00561	PF12697
1A7VA	PF01322	PF01322
1A7VB	PF01322	PF01322
1A7WA	PF00808,PF00125,PF02969	PF00808
1A7XA	PF00254	PF00254
1A7XB	PF00254	PF00254
1A80A	PF00248	PF00248
1A81A	PF00017	PF00017
1A81C	PF00017	PF00017
1A81E	PF00017	PF00017
1A81G	PF00017	PF00017
1A81I	PF00017	PF00017
1A81K	PF00017	PF00017
1A82A	PF13500,PF01656	PF13500
1A85A	PF00413	PF00413
1A86A	PF00413	PF00413
1A87A	PF01024	PF01024
1A88A	PF12146,PF12695,PF12697,PF00561	PF12697
1A88B	PF12146,PF12695,PF12697,PF00561	PF12697
1A88C	PF12146,PF12695,PF12697,PF00561	PF12697
1A8AA	PF00191	PF00191
1A8BA	PF00191	PF00191
1A8CA	PF00034,PF13442	PF00034
1A8DA	PF07953,PF13385,PF07951	PF07951,PF07952,PF07953
1A8EA	PF00405,PF12974	PF00405
1A8FA	PF00405,PF12974	PF00405
1A8GA	PF00077	PF00077
1A8GB	PF00077	PF00077
1A8HA	PF00133,PF09334,PF01406	PF09334,PF08264
1A8IA	PF00343	PF00343
1A8JH	PF07686,PF13927,PF07654,PF08205	PF07686,PF07654
1A8JL	PF07686,PF13927,PF07654,PF08205	PF07686,PF07654
1A8KA	PF00077	PF00077
1A8KB	PF00077	PF00077
1A8KD	PF00077	PF00077
1A8KE	PF00077	PF00077
1A8LA	PF00085,PF13192,PF00462	PF13192
1A8MA	PF00229	PF00229
1A8MB	PF00229	PF00229
1A8MC	PF00229	PF00229
1A8OA	PF00607	PF00607
1A8PA	PF00970,PF00175	PF00175,PF00970
1A8QA	PF12146,PF12695,PF12697,PF00561	PF12697
1A8RA	PF01227	PF01227
1A8RB	PF01227	PF01227
1A8RC	PF01227	PF01227
1A8RD	PF01227	PF01227
1A8RE	PF01227	PF01227
1A8RF	PF01227	PF01227
1A8RG	PF01227	PF01227
1A8RH	PF01227	PF01227
1A8RI	PF01227	PF01227
1A8RJ	PF01227	PF01227
1A8RK	PF01227	PF01227
1A8RL	PF01227	PF01227
1A8RM	PF01227	PF01227
1A8RN	PF01227	PF01227
1A8RO	PF01227	PF01227
1A8SA	PF12146,PF12695,PF12697,PF00561,PF00326	PF12697
1A8TA	PF00753	PF00753
1A8TB	PF00753	PF00753
1A8UA	PF12146,PF12695,PF12697,PF00561	PF12697
1A8UB	PF12146,PF12695,PF12697,PF00561	PF12697
1A8VA	PF07498,PF07497,PF08206	PF07497,PF07498
1A8VB	PF07498,PF07497,PF08206	PF07497,PF07498
1A8YA	PF01216,PF13848	PF01216
1A8ZA	PF06525,PF00127	PF07732
1A90A	PF00031	PF00031
1A91A	PF00137	PF00137
1A92A	PF01517	PF01517
1A92B	PF01517	PF01517
1A92C	PF01517	PF01517
1A92D	PF01517	PF01517
1A94A	PF00077	PF00077
1A94B	PF00077	PF00077
1A94D	PF00077	PF00077
1A94E	PF00077	PF00077
1A95A	PF00156	PF00156
1A95B	PF00156	PF00156
1A95C	PF00156	PF00156
1A95D	PF00156	PF00156
1A96A	PF00156	PF00156
1A96B	PF00156	PF00156
1A96C	PF00156	PF00156
1A96D	PF00156	PF00156
1A97A	PF00156	PF00156
1A97B	PF00156	PF00156
1A97C	PF00156	PF00156
1A97D	PF00156	PF00156
1A98A	PF00156	PF00156
1A98B	PF00156	PF00156
1A99A	PF01547,PF13531,PF13416,PF13343	PF13416
1A99B	PF01547,PF13531,PF13416,PF13343	PF13416
1A99C	PF01547,PF13531,PF13416,PF13343	PF13416
1A99D	PF01547,PF13531,PF13416,PF13343	PF13416
1A9BA	PF00129,PF07654	PF00129,PF07654
1A9BB	PF07654	PF07654
1A9BD	PF00129,PF07654	PF00129,PF07654
1A9BE	PF07654	PF07654
1A9CA	PF01227	PF01227
1A9CB	PF01227	PF01227
1A9CC	PF01227	PF01227
1A9CD	PF01227	PF01227
1A9CE	PF01227	PF01227
1A9CF	PF01227	PF01227
1A9CG	PF01227	PF01227
1A9CH	PF01227	PF01227
1A9CI	PF01227	PF01227
1A9CJ	PF01227	PF01227
1A9CK	PF01227	PF01227
1A9CL	PF01227	PF01227
1A9CM	PF01227	PF01227
1A9CN	PF01227	PF01227
1A9CO	PF01227	PF01227
1A9EA	PF00129,PF07654	PF00129,PF07654
1A9EB	PF07654	PF07654
1A9MA	PF00077	PF00077
1A9MB	PF00077	PF00077
1A9NA	PF14580	PF14580
1A9NB	PF00076,PF04847,PF13893	PF00076
1A9NC	PF14580	PF14580
1A9ND	PF00076,PF04847,PF13893	PF00076
1A9OA	PF01048	PF01048
1A9PA	PF01048	PF01048
1A9QA	PF01048	PF01048
1A9RA	PF01048	PF01048
1A9SA	PF01048	PF01048
1A9TA	PF01048	PF01048
1A9UA	PF00069,PF07714,PF06293	PF00069
1A9VA	PF02221	PF02221
1A9WA	PF00042	PF00042
1A9WC	PF00042	PF00042
1A9WE	PF00042	PF00042
1A9WF	PF00042	PF00042
1A9XA	PF00289,PF13535,PF02786,PF02222,PF02787,PF02655,PF07478,PF02142	PF00289,PF02142,PF02786,PF02787
1A9XB	PF00988,PF00117,PF07722	PF00117,PF00988
1A9XC	PF00289,PF13535,PF02786,PF02222,PF02787,PF02655,PF07478,PF02142	PF00289,PF02142,PF02786,PF02787
1A9XD	PF00988,PF00117,PF07722	PF00117,PF00988
1A9XE	PF00289,PF13535,PF02786,PF02222,PF02787,PF02655,PF07478,PF02142	PF00289,PF02142,PF02786,PF02787
1A9XF	PF00988,PF00117,PF07722	PF00117,PF00988
1A9XG	PF00289,PF13535,PF02786,PF02222,PF02787,PF02655,PF07478,PF02142	PF00289,PF02142,PF02786,PF02787
1A9XH	PF00988,PF00117,PF07722	PF00117,PF00988
1A9YA	PF04321,PF01370,PF02719,PF00106,PF05368,PF13460,PF08659,PF01073,PF07993,PF13950	PF01370,PF13950
1A9ZA	PF04321,PF01370,PF02719,PF00106,PF05368,PF13460,PF08659,PF01073,PF07993,PF13950	PF01370,PF13950
1AA0A	PF07921	PF07921
1AA1B	PF02788,PF00016	PF00016,PF02788
1AA1C	PF00101	PF00101
1AA1E	PF02788,PF00016	PF00016,PF02788
1AA1F	PF00101	PF00101
1AA1H	PF02788,PF00016	PF00016,PF02788
1AA1I	PF00101	PF00101
1AA1L	PF02788,PF00016	PF00016,PF02788
1AA1S	PF00101	PF00101
1AA2A	PF00307,PF11971	PF00307
1AA3A	PF00154	PF00154
1AA4A	PF00141	PF00141
1AA6A	PF04879,PF00384,PF01568	PF00384,PF01568,PF04879
1AA7A	PF00598	PF00598
1AA7B	PF00598	PF00598
1AA9A	PF00025,PF00071,PF08477,PF01926,PF00009	PF00071
1AABA	PF09011,PF00505	PF09011
1AACA	PF13473,PF00127	PF00127
1AAFA	PF00098	PF00098
1AAJA	PF13473,PF00127	PF00127
1AALA	PF00014	PF00014
1AALB	PF00014	PF00014
1AAMA	PF00155	PF00155
1AANA	PF13473,PF00127	PF00127
1AAPA	PF00014	PF00014
1AAPB	PF00014	PF00014
1AAQA	PF00077	PF00077
1AAQB	PF00077	PF00077
1AARA	PF11976,PF00240,PF14560	PF00240,PF11543
1AARB	PF11976,PF00240,PF14560	PF00240,PF11543
1AAWA	PF00155	PF00155
1AAXA	PF00102	PF00102
1AAYA	PF00096,PF13894,PF13465	PF00096,PF12171,PF13465
1AAZA	PF00462	PF00462
1AAZB	PF00462	PF00462
1AB0A	PF00061	PF00061
1AB1A	PF00321	PF00321
1AB2A	PF00017	PF00017
1AB3A	PF00312	PF00312
1AB4A	PF00521	PF00521
1AB5A	PF00072	PF00072
1AB5B	PF00072	PF00072
1AB6A	PF00072	PF00072
1AB6B	PF00072	PF00072
1AB7A	PF01337	PF01337
1AB8A	PF00211	PF00211
1AB8B	PF00211	PF00211
1AB9B	PF00089,PF09342	PF00089
1AB9C	PF00089	PF00089
1ABAA	PF00462	PF00462
1ABBA	PF00343	PF00343
1ABBB	PF00343	PF00343
1ABBC	PF00343	PF00343
1ABBD	PF00343	PF00343
1ABEA	PF00532,PF13407	PF00532
1ABFA	PF00532,PF13407	PF00532
1ABIH	PF00089	PF00089
1ABJH	PF00089	PF00089
1ABOA	PF07653,PF00018,PF14604,PF08239	PF00018
1ABOB	PF07653,PF00018,PF14604,PF08239	PF00018
1ABQA	PF07653,PF00018,PF14604,PF08239	PF00018
1ABRA	PF00161	PF00161
1ABRB	PF00652	PF00652
1ABSA	PF00042	PF00042
1ABTA	PF00087	PF00087
1ABVA	PF00213	PF00213
1ABWA	PF00042	PF00042
1ABWB	PF00042	PF00042
1ABWD	PF00042	PF00042
1ABYA	PF00042	PF00042
1ABYB	PF00042	PF00042
1ABYD	PF00042	PF00042
1AC0A	PF00686	PF00686
1AC1A	PF01323,PF13462	PF01323
1AC1B	PF01323,PF13462	PF01323
1AC4A	PF00141	PF00141
1AC5A	PF00450	PF00450
1AC6A	PF07686	PF07686
1AC6B	PF07686	PF07686
1AC8A	PF00141	PF00141
1ACAA	PF00887	PF00887
1ACBE	PF00089,PF09342	PF00089
1ACBI	PF00280	PF00280
1ACCA	PF07691,PF03495	PF03495,PF07691
1ACDA	PF00061	PF00061
1ACFA	PF00235	PF00235
1ACIA	PF00298	PF00298
1ACJA	PF00135,PF07859	PF00135
1ACLA	PF00135,PF07859	PF00135
1ACMA	PF02729,PF00185	PF00185,PF02729
1ACMB	PF01948,PF02748	PF01948,PF02748
1ACMC	PF02729,PF00185	PF00185,PF02729
1ACMD	PF01948,PF02748	PF01948,PF02748
1ACOA	PF00330,PF00694	PF00330,PF00694
1ACPA	PF00550	PF00550
1ACVA	PF01323,PF13462	PF01323
1ACVB	PF01323,PF13462	PF01323
1ACXA	PF00960	PF00960
1ACYH	PF13895,PF07686,PF07654	PF07686,PF07654
1ACYL	PF07686,PF07679,PF13927,PF13895,PF00047,PF07654	PF07686,PF07654
1ACZA	PF00686	PF00686
1AD0A	PF07686,PF13927,PF07679,PF13895,PF00047,PF08205,PF07654	PF07686,PF07654
1AD0B	PF07686,PF07654	PF07686,PF07654
1AD0C	PF07686,PF13927,PF07679,PF13895,PF00047,PF08205,PF07654	PF07686,PF07654
1AD0D	PF07686,PF07654	PF07686,PF07654
1AD1A	PF00809	PF00809
1AD1B	PF00809	PF00809
1AD2A	PF00687	PF00687
1AD3A	PF00171,PF05893	PF00171
1AD3B	PF00171,PF05893	PF00171
1AD4A	PF00809	PF00809
1AD4B	PF00809	PF00809
1AD5A	PF07653,PF00018,PF14604,PF00017,PF07714,PF00069	PF00018,PF07714,PF00017
1AD5B	PF07653,PF00018,PF14604,PF00017,PF07714,PF00069	PF00018,PF07714,PF00017
1AD6A	PF01858	PF01858
1AD8H	PF00089	PF00089
1AD9A	PF07686,PF13927,PF13895,PF00047,PF08205,PF07654	PF07686,PF07654
1AD9B	PF07686,PF07654,PF13927	PF07686,PF07654
1AD9H	PF07686,PF07654,PF13927	PF07686,PF07654
1AD9L	PF07686,PF13927,PF13895,PF00047,PF08205,PF07654	PF07686,PF07654
1ADBA	PF08240,PF00107	PF00107,PF08240
1ADBB	PF08240,PF00107	PF00107,PF08240
1ADCA	PF08240,PF00107	PF00107,PF08240
1ADCB	PF08240,PF00107	PF00107,PF08240
1ADDA	PF00962	PF00962
1ADEA	PF00709	PF00709
1ADEB	PF00709	PF00709
1ADFA	PF08240,PF00107	PF00107,PF08240
1ADGA	PF08240,PF00107	PF00107,PF08240
1ADIA	PF00709	PF00709
1ADIB	PF00709	PF00709
1ADJA	PF13393,PF00587,PF03129	PF03129,PF13393
1ADJB	PF13393,PF00587,PF03129	PF03129,PF13393
1ADJC	PF13393,PF00587,PF03129	PF03129,PF13393
1ADJD	PF13393,PF00587,PF03129	PF03129,PF13393
1ADLA	PF00061	PF00061
1ADNA	PF02805	PF02805,PF12833
1ADOA	PF00274	PF00274
1ADOB	PF00274	PF00274
1ADOC	PF00274	PF00274
1ADOD	PF00274	PF00274
1ADQA	PF07654,PF13927,PF08205,PF13895	PF07654
1ADQH	PF07686,PF07654	PF07686,PF07654
1ADQL	PF07686,PF07679,PF13895,PF13927,PF07654,PF08205	PF07686,PF07654
1ADRA	PF13560,PF12844,PF01381,PF13443	PF01381
1ADSA	PF00248	PF00248
1ADUA	PF02236,PF03728	PF02236,PF03728
1ADUB	PF02236,PF03728	PF02236,PF03728
1ADVA	PF02236,PF03728	PF02236,PF03728
1ADVB	PF02236,PF03728	PF02236,PF03728
1ADWA	PF00127	PF00127
1ADWB	PF00127	PF00127
1ADXA	PF09064,PF12662	PF07645,PF09064
1ADYA	PF13393,PF00587,PF03129	PF03129,PF13393
1ADYB	PF13393,PF00587,PF03129	PF03129,PF13393
1ADYC	PF13393,PF00587,PF03129	PF03129,PF13393
1ADYD	PF13393,PF00587,PF03129	PF03129,PF13393
1ADZA	PF00014	PF00014
1AE1A	PF00106,PF08659,PF13561	PF00106
1AE1B	PF00106,PF08659,PF13561	PF00106
1AE2A	PF02303	PF02303
1AE3A	PF02303	PF02303
1AE5A	PF00089	PF00089
1AE6H	PF07686,PF13895,PF07654	PF07686,PF07654
1AE6L	PF07686,PF13895,PF07654	PF07686,PF07654
1AE7A	PF00068	PF00068
1AE8H	PF00089	PF00089
1AE9A	PF00589	PF00589
1AE9B	PF00589	PF00589
1AEBA	PF00141	PF00141
1AECA	PF00112	PF00112
1AEDA	PF00141	PF00141
1AEEA	PF00141	PF00141
1AEFA	PF00141	PF00141
1AEGA	PF00141	PF00141
1AEHA	PF00141	PF00141
1AEIA	PF00191	PF00191
1AEIB	PF00191	PF00191
1AEIC	PF00191	PF00191
1AEID	PF00191	PF00191
1AEIE	PF00191	PF00191
1AEIF	PF00191	PF00191
1AEJA	PF00141	PF00141
1AEKA	PF00141	PF00141
1AELA	PF14651,PF00061	PF00061
1AEMA	PF00141	PF00141
1AENA	PF00141	PF00141
1AEOA	PF00141	PF00141
1AEPA	na	PF07464
1AEQA	PF00141	PF00141
1AERA	PF09009	PF09009
1AERB	PF09009	PF09009
1AESA	PF00141	PF00141
1AETA	PF00141	PF00141
1AEUA	PF00141	PF00141
1AEVA	PF00141	PF00141
1AEWA	PF00210	PF00210
1AEXA	PF00565	PF00565
1AEYA	PF00018,PF14604,PF07653,PF08239	PF00018,PF00435
1AF0A	PF00413,PF13583,PF13582,PF08548,PF00353	PF08548,PF00413
1AF2A	PF00383,PF08211	PF00383,PF08211
1AF3A	PF02180,PF00452	PF00452,PF02180
1AF4A	PF00082	PF00082
1AF5A	PF00961	PF00961
1AF6A	PF02264	PF02264
1AF6B	PF02264	PF02264
1AF6C	PF02264	PF02264
1AF7A	PF03705,PF01739	PF01739,PF03705
1AF8A	PF00550	PF00550
1AF9A	PF07953,PF13385,PF07951	PF07951,PF07952,PF07953
1AFA1	PF00059	PF00059,PF09006
1AFA2	PF00059	PF00059,PF09006
1AFA3	PF00059	PF00059,PF09006
1AFB1	PF00059	PF00059,PF09006
1AFB2	PF00059	PF00059,PF09006
1AFB3	PF00059	PF00059,PF09006
1AFCA	PF00167	PF00167
1AFCB	PF00167	PF00167
1AFCC	PF00167	PF00167
1AFCD	PF00167	PF00167
1AFCE	PF00167	PF00167
1AFCF	PF00167	PF00167
1AFCG	PF00167	PF00167
1AFCH	PF00167	PF00167
1AFD1	PF00059	PF00059,PF09006
1AFD2	PF00059	PF00059,PF09006
1AFD3	PF00059	PF00059,PF09006
1AFEH	PF00089	PF00089
1AFHA	PF00234,PF14368	PF00234
1AFIA	PF00403	PF00403
1AFJA	PF00403	PF00403
1AFKA	PF00074	PF00074
1AFKB	PF00074	PF00074
1AFLA	PF00074	PF00074
1AFLB	PF00074	PF00074
1AFOA	PF01102	PF01102
1AFOB	PF01102	PF01102
1AFPA	PF11402	PF11402
1AFQB	PF00089,PF09342	PF00089
1AFQC	PF00089	PF00089
1AFRA	PF03405	PF03405
1AFRB	PF03405	PF03405
1AFRC	PF03405	PF03405
1AFRD	PF03405	PF03405
1AFRE	PF03405	PF03405
1AFRF	PF03405	PF03405
1AFSA	PF00248	PF00248
1AFSB	PF00248	PF00248
1AFUA	PF00074	PF00074
1AFUB	PF00074	PF00074
1AFVA	PF00607	PF00540,PF00607
1AFVB	PF00607	PF00540,PF00607
1AFVH	PF07686,PF13895,PF07654	PF07686,PF07654
1AFVK	PF07686,PF13895,PF07654	PF07686,PF07654
1AFVL	PF07686,PF00047,PF07654	PF07686,PF07654
1AFVM	PF07686,PF00047,PF07654	PF07686,PF07654
1AFWA	PF00108,PF02803	PF00108,PF02803
1AFWB	PF00108,PF02803	PF00108,PF02803
1AG0A	PF00127	PF00127
1AG0B	PF00127	PF00127
1AG1O	PF00121	PF00121
1AG1T	PF00121	PF00121
1AG2A	PF00377	PF00377
1AG4A	PF08964,PF00030	PF08964
1AG6A	PF00127	PF00127
1AG8A	PF00171	PF00171
1AG8B	PF00171	PF00171
1AG8C	PF00171	PF00171
1AG8D	PF00171	PF00171
1AG9A	PF00258,PF12641,PF12724	PF00258
1AG9B	PF00258,PF12641,PF12724	PF00258
1AGBA	PF00129,PF07654	PF00129,PF07654
1AGBB	PF07654	PF07654
1AGCA	PF00129,PF07654	PF00129,PF07654
1AGCB	PF07654	PF07654
1AGDA	PF00129,PF07654	PF00129,PF07654
1AGDB	PF07654	PF07654
1AGEA	PF00129,PF07654	PF00129,PF07654
1AGEB	PF07654	PF07654
1AGFA	PF00129,PF07654	PF00129,PF07654
1AGFB	PF07654	PF07654
1AGGA	PF02819	PF02819
1AGIA	PF00074	PF00074
1AGJA	PF00089,PF13365	PF00089
1AGJB	PF00089,PF13365	PF00089
1AGMA	PF00723	PF00723
1AGNA	PF08240,PF00107	PF00107,PF08240
1AGNB	PF08240,PF00107	PF00107,PF08240
1AGNC	PF08240,PF00107	PF00107,PF08240
1AGND	PF08240,PF00107	PF00107,PF08240
1AGPA	PF00025,PF00071,PF08477,PF01926,PF00009	PF00071
1AGQA	PF00019	PF00019
1AGQB	PF00019	PF00019
1AGQC	PF00019	PF00019
1AGQD	PF00019	PF00019
1AGRA	PF00503,PF00025	PF00503
1AGRD	PF00503,PF00025	PF00503
1AGRE	PF00615	PF00615
1AGRH	PF00615	PF00615
1AGWA	PF07714,PF00069	PF07714
1AGWB	PF07714,PF00069	PF07714
1AGXA	PF00710	PF00710
1AGYA	PF01083	PF01083
1AH0A	PF00248	PF00248
1AH1A	PF07686	PF07686
1AH2A	PF00082	PF00082
1AH3A	PF00248	PF00248
1AH4A	PF00248	PF00248
1AH5A	PF01379,PF03900	PF01379,PF03900
1AH6A	PF13589,PF02518,PF00183	PF00183,PF02518
1AH7A	PF00882	PF00882
1AH8A	PF13589,PF02518,PF00183	PF00183,PF02518
1AH8B	PF13589,PF02518,PF00183	PF00183,PF02518
1AH9A	PF01176	PF01176
1AHAA	PF00161	PF00161
1AHBA	PF00161	PF00161
1AHCA	PF00161	PF00161
1AHDP	PF00046	PF00046
1AHEA	PF00155	PF00155
1AHEB	PF00155	PF00155
1AHFA	PF00155	PF00155
1AHFB	PF00155	PF00155
1AHGA	PF00155	PF00155
1AHGB	PF00155	PF00155
1AHHA	PF00106,PF08659,PF02737,PF13561	PF00106
1AHHB	PF00106,PF08659,PF02737,PF13561	PF00106
1AHIA	PF00106,PF08659,PF02737,PF13561	PF00106
1AHIB	PF00106,PF08659,PF02737,PF13561	PF00106
1AHJA	PF02979	PF02979
1AHJB	PF02211	PF02211
1AHJC	PF02979	PF02979
1AHJD	PF02211	PF02211
1AHJE	PF02979	PF02979
1AHJF	PF02211	PF02211
1AHJG	PF02979	PF02979
1AHJH	PF02211	PF02211
1AHKA	PF02221	PF02221
1AHLA	PF00706	PF00706
1AHMA	PF02221	PF02221
1AHNA	PF00258,PF12641,PF12724	PF00258
1AHOA	PF00537	PF00537
1AHPA	PF00343	PF00343
1AHPB	PF00343	PF00343
1AHQA	PF00241	PF00241
1AHRA	PF00036,PF13405,PF13499,PF13202,PF13833,PF12763	PF13499
1AHSA	PF00897	PF00897
1AHSB	PF00897	PF00897
1AHSC	PF00897	PF00897
1AHTH	PF00089	PF00089
1AHUA	PF01565,PF02913	PF01565,PF02913
1AHUB	PF01565,PF02913	PF01565,PF02913
1AHVA	PF01565,PF02913	PF01565,PF02913
1AHVB	PF01565,PF02913	PF01565,PF02913
1AHWA	PF07686,PF07679,PF13895,PF07654	PF07686,PF07654
1AHWB	PF07686,PF13895,PF07654	PF07686,PF07654
1AHWC	PF01108,PF09294	PF01108,PF09294
1AHWD	PF07686,PF07679,PF13895,PF07654	PF07686,PF07654
1AHWE	PF07686,PF13895,PF07654	PF07686,PF07654
1AHWF	PF01108,PF09294	PF01108,PF09294
1AHXA	PF00155	PF00155
1AHXB	PF00155	PF00155
1AHYA	PF00155	PF00155
1AHYB	PF00155	PF00155
1AHZA	PF01565,PF02913	PF01565,PF02913
1AHZB	PF01565,PF02913	PF01565,PF02913
1AI1H	PF13895,PF07686,PF07654	PF07686,PF07654
1AI1L	PF07686,PF07679,PF13927,PF13895,PF00047,PF07654	PF07686,PF07654
1AI2A	PF00180	PF00180
1AI3A	PF00180	PF00180
1AI4A	PF01804	PF01804
1AI4B	PF01804	PF01804
1AI5A	PF01804	PF01804
1AI5B	PF01804	PF01804
1AI6A	PF01804	PF01804
1AI6B	PF01804	PF01804
1AI7A	PF01804	PF01804
1AI7B	PF01804	PF01804
1AI8H	PF00089	PF00089
1AI9A	PF00186	PF00186
1AI9B	PF00186	PF00186
1AIAA	PF00155	PF00155
1AIAB	PF00155	PF00155
1AIBA	PF00155	PF00155
1AIBB	PF00155	PF00155
1AICA	PF00155	PF00155
1AICB	PF00155	PF00155
1AIDA	PF00077	PF00077
1AIDB	PF00077	PF00077
1AIFA	PF07686,PF07679,PF13895,PF00047,PF13927,PF07654	PF07686,PF07654
1AIFB	PF13895,PF07686,PF13927,PF07654	PF07686,PF07654
1AIFH	PF13895,PF07686,PF13927,PF07654	PF07686,PF07654
1AIFL	PF07686,PF07679,PF13895,PF00047,PF13927,PF07654	PF07686,PF07654
1AIGH	PF03967,PF05239	PF03967,PF05239
1AIGL	PF00124	PF00124
1AIGM	PF00124	PF00124
1AIGN	PF00124	PF00124
1AIGO	PF00124	PF00124
1AIGP	PF03967,PF05239	PF03967,PF05239
1AIHA	PF00589	PF00589
1AIHB	PF00589	PF00589
1AIHC	PF00589	PF00589
1AIHD	PF00589	PF00589
1AIIA	PF00191	PF00191
1AIJH	PF03967,PF05239	PF03967,PF05239
1AIJL	PF00124	PF00124
1AIJM	PF00124	PF00124
1AIJR	PF00124	PF00124
1AIJS	PF00124	PF00124
1AIJT	PF03967,PF05239	PF03967,PF05239
1AILA	PF00600	PF00600
1AIMA	PF00112	PF00112
1AIPA	PF00009,PF01926,PF03144,PF03143	PF00009,PF03143,PF03144
1AIPB	PF00009,PF01926,PF03144,PF03143	PF00009,PF03143,PF03144
1AIPC	PF00627,PF00889	PF00627,PF00889
1AIPD	PF00627,PF00889	PF00627,PF00889
1AIPE	PF00009,PF01926,PF03144,PF03143	PF00009,PF03143,PF03144
1AIPF	PF00009,PF01926,PF03144,PF03143	PF00009,PF03143,PF03144
1AIPG	PF00627,PF00889	PF00627,PF00889
1AIPH	PF00627,PF00889	PF00627,PF00889
1AIQA	PF00303	PF00303
1AIQB	PF00303	PF00303
1AIRA	PF00544	PF00544
1AISA	PF00352	PF00352
1AISB	PF00382	PF00382
1AIUA	PF02966,PF00085,PF13905	PF00085
1AIVA	PF00405,PF12974	PF00405
1AIWA	PF14600	PF14600
1AIXH	PF00089	PF00089
1AIZA	PF00127	PF00127
1AIZB	PF00127	PF00127
1AJ0A	PF00809	PF00809
1AJ2A	PF00809	PF00809
1AJ3A	PF00435	PF00435
1AJ4A	PF13405,PF13833,PF13499,PF00036,PF13202	PF13833,PF13499
1AJ5A	PF13833,PF13202	PF13833,PF00036,PF13499
1AJ5B	PF13833,PF13202	PF13833,PF00036,PF13499
1AJ6A	PF02518	PF02518
1AJ7H	PF07686,PF13927,PF07654	PF07686,PF07654
1AJ7L	PF07686,PF07679,PF13927,PF13895,PF00047,PF08205,PF07654	PF07686,PF07654
1AJ8A	PF00285	PF00285
1AJ8B	PF00285	PF00285
1AJ9A	PF00042	PF00042
1AJ9B	PF00042	PF00042
1AJAA	PF00245,PF01663,PF01676	PF00245
1AJAB	PF00245,PF01663,PF01676	PF00245
1AJBA	PF00245,PF01663,PF01676	PF00245
1AJBB	PF00245,PF01663,PF01676	PF00245
1AJCA	PF00245,PF01663,PF01676	PF00245
1AJCB	PF00245,PF01663,PF01676	PF00245
1AJDA	PF00245,PF01663,PF01676	PF00245
1AJDB	PF00245,PF01663,PF01676	PF00245
1AJEA	PF00025,PF00071,PF08477	PF00071
1AJGA	PF00042	PF00042
1AJHA	PF00042	PF00042
1AJKA	PF00722	PF00722
1AJKB	PF00722	PF00722
1AJMA	PF00303	PF00303
1AJNA	PF01804	PF01804
1AJNB	PF01804	PF01804
1AJOA	PF00722	PF00722
1AJOB	PF00722	PF00722
1AJPA	PF01804	PF01804
1AJPB	PF01804	PF01804
1AJQA	PF01804	PF01804
1AJQB	PF01804	PF01804
1AJRA	PF00155	PF00155
1AJRB	PF00155	PF00155
1AJSA	PF00155	PF00155
1AJSB	PF00155	PF00155
1AJVA	PF00077	PF00077
1AJVB	PF00077	PF00077
1AJWA	PF02115	PF02115
1AJXA	PF00077	PF00077
1AJXB	PF00077	PF00077
1AJYA	PF00172	PF00172,PF07716
1AJYB	PF00172	PF00172,PF07716
1AJZA	PF00809	PF00809
1AK0A	PF02265	PF02265
1AK1A	PF00762	PF00762
1AK2A	PF00406,PF05191	PF00406,PF05191
1AK4A	PF00160	PF00160
1AK4B	PF00160	PF00160
1AK4C	PF00607	PF00540,PF00607
1AK4D	PF00607	PF00540,PF00607
1AK5A	PF00478,PF00571,PF01070	PF00478,PF00571
1AK6A	PF00241	PF00241
1AK7A	PF00241	PF00241
1AK8A	PF00036,PF13405,PF13833,PF13499,PF13202	PF13499
1AK9A	PF00082	PF00082
1AKAA	PF00155	PF00155
1AKAB	PF00155	PF00155
1AKBA	PF00155	PF00155
1AKCA	PF00155	PF00155
1AKDA	PF00067	PF00067
1AKEA	PF13207,PF00406,PF05191	PF00406,PF05191
1AKEB	PF13207,PF00406,PF05191	PF00406,PF05191
1AKHA	PF00046,PF05920	PF00046
1AKHB	PF00046,PF05920	PF05920
1AKIA	PF00062,PF01464	PF00062
1AKJA	PF00129,PF07654	PF00129,PF07654
1AKJB	PF07654	PF07654
1AKJD	PF07686,PF00047	PF07686
1AKJE	PF07686,PF00047	PF07686
1AKKA	PF13442,PF00034	PF00034
1AKLA	PF13574,PF13582,PF13583,PF08548,PF00353	PF08548,PF00413
1AKMA	PF02729,PF00185	PF00185,PF02729
1AKMB	PF02729,PF00185	PF00185,PF02729
1AKMC	PF02729,PF00185	PF00185,PF02729
1AKNA	PF00135,PF07859	PF00135
1AKOA	PF03372,PF14529	PF03372
1AKPA	PF00960	PF00960
1AKQA	PF12724,PF00258	PF00258
1AKRA	PF12724,PF00258	PF00258
1AKSA	PF00089	PF00089
1AKSB	PF00089	PF00089
1AKTA	PF12724,PF00258	PF00258
1AKUA	PF12724,PF00258	PF00258
1AKVA	PF12724,PF00258	PF00258
1AKWA	PF12724,PF00258	PF00258
1AKYA	PF13671,PF00406,PF05191	PF00406,PF05191,PF07660
1AKZA	PF03167	PF03167
1AL01	PF02925	PF02925
1AL02	PF02925	PF02925
1AL03	PF02925	PF02925
1AL04	PF02925	PF02925
1AL0B	PF02304	PF02304
1AL0F	PF02305	PF02305
1AL0G	PF02306	PF02306
1AL21	PF00073	PF00073,PF00915
1AL22	PF00073	PF00073
1AL23	PF00073,PF00915	PF00073
1AL24	PF02226	PF02226
1AL3A	PF00126,PF03466	PF00126,PF03466
1AL6A	PF00285	PF00285
1AL7A	PF01070,PF03060,PF00478	PF01070
1AL8A	PF01070,PF03060,PF00478	PF01070
1ALAA	PF00191	PF00191
1ALBA	PF00061	PF00061
1ALCA	PF00062	PF00062
1ALDA	PF00274	PF00274
1ALHA	PF00245	PF00245
1ALHB	PF00245	PF00245
1ALIA	PF00245,PF01663,PF01676	PF00245
1ALIB	PF00245,PF01663,PF01676	PF00245
1ALJA	PF00245,PF01663,PF01676	PF00245
1ALJB	PF00245,PF01663,PF01676	PF00245
1ALKA	PF00245,PF01663,PF01676	PF00245
1ALKB	PF00245,PF01663,PF01676	PF00245
1ALLA	PF00502	PF00502
1ALLB	PF00502	PF00502
1ALNA	PF00383,PF08211	PF00383,PF08211
1ALQA	PF00144,PF13354	PF13354
1ALUA	PF00489	PF00489
1ALVA	PF13833,PF13405	PF13833,PF00036,PF13499
1ALVB	PF13833,PF13405	PF13833,PF00036,PF13499
1ALWA	PF13833,PF13405	PF13833,PF00036,PF13499
1ALWB	PF13833,PF13405	PF13833,PF00036,PF13499
1ALYA	PF00229	PF00229
1AM1A	PF13589,PF02518,PF00183	PF00183,PF02518
1AM2A	na	PF07591
1AM4A	PF00620	PF00620
1AM4B	PF00620	PF00620
1AM4C	PF00620	PF00620
1AM4D	PF00025,PF00071,PF08477	PF00071
1AM4E	PF00025,PF00071,PF08477	PF00071
1AM4F	PF00025,PF00071,PF08477	PF00071
1AM5A	PF00026,PF14543	PF00026
1AM6A	PF00194	PF00194
1AM7A	PF00959	PF00959
1AM7B	PF00959	PF00959
1AM7C	PF00959	PF00959
1AM9A	PF00010	PF00010
1AM9B	PF00010	PF00010
1AM9C	PF00010	PF00010
1AM9D	PF00010	PF00010
1AMAA	PF00155	PF00155
1AMEA	na	PF08666
1AMFA	PF13531,PF01547	PF13531
1AMHA	PF00089	PF00089
1AMHB	PF00089	PF00089
1AMIA	PF00330,PF00694	PF00330,PF00694
1AMJA	PF00330,PF00694	PF00330,PF00694
1AMKA	PF00121	PF00121
1AMLA	PF03494	PF03494
1AMMA	PF00030	PF00030
1AMNA	PF00135,PF07859	PF00135
1AMOA	PF00258,PF00667,PF00175	PF00175,PF00258,PF00667
1AMOB	PF00258,PF00667,PF00175	PF00175,PF00258,PF00667
1AMPA	PF04389,PF01546,PF05343	PF04389
1AMQA	PF00155	PF00155
1AMRA	PF00155	PF00155
1AMSA	PF00155	PF00155
1AMUA	PF00501,PF13193	PF00501,PF00550,PF13193
1AMUB	PF00501,PF13193	PF00501,PF00550,PF13193
1AMWA	PF13589,PF02518,PF00183	PF00183,PF02518
1AMXA	PF05737	PF05737
1AMYA	PF00128,PF07821	PF00128,PF07821
1AMZA	PF00285	PF00285
1AN0A	PF00025,PF00071,PF08477	PF00071
1AN0B	PF00025,PF00071,PF08477	PF00071
1AN1E	PF00089	PF00089
1AN1I	PF07648,PF00050	PF07648
1AN2A	PF00010	PF00010
1AN4A	PF00010	PF00010
1AN4B	PF00010	PF00010
1AN5A	PF00303	PF00303
1AN5B	PF00303	PF00303
1AN7A	PF00410	PF00410
1AN7B	PF00410	PF00410
1AN8A	PF01123,PF02876	PF01123,PF02876
1AN9A	PF01266	PF01266
1AN9B	PF01266	PF01266
1ANBA	PF00089	PF00089
1ANCA	PF00089	PF00089
1ANDA	PF00089	PF00089
1ANEA	PF00089	PF00089
1ANFA	PF01547,PF13416,PF13343	PF13416
1ANGA	PF00074	PF00074
1ANIA	PF00245,PF01663,PF01676	PF00245
1ANIB	PF00245,PF01663,PF01676	PF00245
1ANJA	PF00245,PF01663,PF01676	PF00245
1ANJB	PF00245,PF01663,PF01676	PF00245
1ANKA	PF13207,PF00406,PF05191	PF00406,PF05191
1ANKB	PF13207,PF00406,PF05191	PF00406,PF05191
1ANNA	PF00191	PF00191
1ANTI	PF00079	PF00079
1ANTL	PF00079	PF00079
1ANUA	PF00963	PF00963
1ANVA	PF02236,PF03728	PF02236,PF03728
1ANWA	PF00191	PF00191
1ANWB	PF00191	PF00191
1ANXA	PF00191	PF00191
1ANXB	PF00191	PF00191
1ANXC	PF00191	PF00191
1AO0A	PF00310,PF13522,PF13230,PF13537,PF00156	PF00156,PF13537
1AO0B	PF00310,PF13522,PF13230,PF13537,PF00156	PF00156,PF13537
1AO0C	PF00310,PF13522,PF13230,PF13537,PF00156	PF00156,PF13537
1AO0D	PF00310,PF13522,PF13230,PF13537,PF00156	PF00156,PF13537
1AO3A	PF00092,PF13519	PF00092
1AO3B	PF00092,PF13519	PF00092
1AO5A	PF00089	PF00089
1AO5B	PF00089	PF00089
1AO6A	PF00273	PF00273
1AO6B	PF00273	PF00273
1AO7A	PF00129,PF07654	PF00129,PF07654
1AO7B	PF07654	PF07654
1AO7D	PF07686,PF07679,PF13895,PF09291	PF09291,PF07686
1AO7E	PF07686,PF13895,PF08205,PF07654	PF07686,PF07654
1AO8A	PF00186	PF00186
1AOAA	PF00307,PF11971	PF00307
1AOBA	PF00303	PF00303
1AOCA	PF02035	PF02035
1AOCB	PF02035	PF02035
1AODA	PF00388	PF00388
1AOEA	PF00186	PF00186
1AOEB	PF00186	PF00186
1AOFA	PF13442,PF00034,PF02239	PF02239,PF13442
1AOFB	PF13442,PF00034,PF02239	PF02239,PF13442
1AOGA	PF07992,PF00070,PF02852	PF00070,PF02852,PF07992
1AOGB	PF07992,PF00070,PF02852	PF00070,PF02852,PF07992
1AOHA	PF00963	PF00963
1AOHB	PF00963	PF00963
1AOIA	PF00125	PF00125
1AOIB	PF00125,PF00808,PF02969	PF00125
1AOIC	PF00125,PF00808	PF00125
1AOID	PF00125,PF00808	PF00125
1AOIE	PF00125	PF00125
1AOIF	PF00125,PF00808,PF02969	PF00125
1AOIG	PF00125,PF00808	PF00125
1AOIH	PF00125,PF00808	PF00125
1AOJA	PF00018,PF14604,PF07653,PF08239	PF00018
1AOJB	PF00018,PF14604,PF07653,PF08239	PF00018
1AOKA	PF00068	PF00068
1AOKB	PF00068	PF00068
1AOLA	PF00429	PF00429
1AOMA	PF13442,PF00034,PF02239	PF02239,PF13442
1AOMB	PF13442,PF00034,PF02239	PF02239,PF13442
1AONA	PF00118	PF00118
1AONB	PF00118	PF00118
1AONC	PF00118	PF00118
1AOND	PF00118	PF00118
1AONE	PF00118	PF00118
1AONF	PF00118	PF00118
1AONG	PF00118	PF00118
1AONH	PF00118	PF00118
1AONI	PF00118	PF00118
1AONJ	PF00118	PF00118
1AONK	PF00118	PF00118
1AONL	PF00118	PF00118
1AONM	PF00118	PF00118
1AONN	PF00118	PF00118
1AONO	PF00166	PF00166
1AONP	PF00166	PF00166
1AONQ	PF00166	PF00166
1AONR	PF00166	PF00166
1AONS	PF00166	PF00166
1AONT	PF00166	PF00166
1AONU	PF00166	PF00166
1AOOA	PF11403	PF11403
1AOPA	PF03460,PF01077	PF01077,PF03460
1AOQA	PF13442,PF00034,PF02239	PF02239,PF13442
1AOQB	PF13442,PF00034,PF02239	PF02239,PF13442
1AORA	PF02730,PF01314	PF01314,PF02730
1AORB	PF02730,PF01314	PF01314,PF02730
1AOTF	PF00017	PF00017
1AOUF	PF00017	PF00017
1AOVA	PF00405,PF12974	PF00405
1AOWA	PF00191	PF00191
1AOXA	PF00092,PF13519	PF00092
1AOXB	PF00092,PF13519	PF00092
1AOYA	PF01316	PF01316
1AOZA	PF07732,PF07731,PF00394	PF00394,PF07732,PF07731
1AOZB	PF07732,PF07731,PF00394	PF00394,PF07732,PF07731
1AP0A	PF00385	PF00385
1AP2A	PF07686,PF07679,PF13895,PF00047	PF07686
1AP2B	PF07686	PF07686
1AP2C	PF07686,PF07679,PF13895,PF00047	PF07686
1AP2D	PF07686	PF07686
1AP4A	PF13405,PF13833,PF13499,PF00036	PF13833
1AP5A	PF00081,PF02777	PF00081,PF02777
1AP5B	PF00081,PF02777	PF00081,PF02777
1AP6A	PF00081,PF02777	PF00081,PF02777
1AP6B	PF00081,PF02777	PF00081,PF02777
1AP7A	PF12796,PF13637,PF00023,PF13857,PF13606	PF00023,PF12796,PF13637
1AP8A	PF01652	PF01652
1AP9A	PF01036	PF01036
1APAA	PF00161	PF00161
1APBA	PF00532,PF13407	PF00532
1APCA	PF07361	PF07361
1APFA	PF00706	PF00706
1APJA	PF00683	PF00683,PF12662
1APLC	PF00046,PF05920	PF05920
1APLD	PF00046,PF05920	PF05920
1APME	PF00069,PF07714,PF14531	PF00069
1APNA	PF00139	PF00139
1APNB	PF00139	PF00139
1APOA	PF00008,PF12661	PF00008,PF00594
1APQA	PF07645,PF00008,PF14670	PF14670
1APSA	PF00708	PF00708
1APTE	PF00026,PF13650	PF00026
1APUE	PF00026,PF13650	PF00026
1APVE	PF00026,PF13650	PF00026
1APWE	PF00026,PF13650	PF00026
1APXA	PF00141	PF00141
1APXB	PF00141	PF00141
1APXC	PF00141	PF00141
1APXD	PF00141	PF00141
1APYA	PF01112	PF01112
1APYB	PF01112	PF01112
1APYC	PF01112	PF01112
1APYD	PF01112	PF01112
1APZA	PF01112	PF01112
1APZB	PF01112	PF01112
1APZC	PF01112	PF01112
1APZD	PF01112	PF01112
1AQ0A	PF00332	PF00332
1AQ0B	PF00332	PF00332
1AQ1A	PF00069,PF07714	PF00069
1AQ2A	PF01293	PF01293
1AQ3A	PF01819	PF01819
1AQ3B	PF01819	PF01819
1AQ3C	PF01819	PF01819
1AQ4A	PF01819	PF01819
1AQ4B	PF01819	PF01819
1AQ4C	PF01819	PF01819
1AQ5A	PF10393	PF10393
1AQ5B	PF10393	PF10393
1AQ5C	PF10393	PF10393
1AQ6A	PF00702,PF13419	PF13419
1AQ6B	PF00702,PF13419	PF13419
1AQ7A	PF00089	PF00089
1AQ8A	PF07732,PF07731,PF00394	PF00394,PF07732
1AQ8B	PF07732,PF07731,PF00394	PF00394,PF07732
1AQ8C	PF07732,PF07731,PF00394	PF00394,PF07732
1AQAA	PF00173	PF00173
1AQBA	PF08212,PF00061	PF00061
1AQCA	PF00640	PF00640
1AQCB	PF00640	PF00640
1AQDA	PF00993,PF07654	PF00993,PF07654
1AQDB	PF00969,PF07654	PF00969,PF07654
1AQDD	PF00993,PF07654	PF00993,PF07654
1AQDE	PF00969,PF07654	PF00969,PF07654
1AQDG	PF00993,PF07654	PF00993,PF07654
1AQDH	PF00969,PF07654	PF00969,PF07654
1AQDJ	PF00993,PF07654	PF00993,PF07654
1AQDK	PF00969,PF07654	PF00969,PF07654
1AQEA	PF02085	PF02085
1AQFA	PF00224,PF02887	PF00224,PF02887
1AQFB	PF00224,PF02887	PF00224,PF02887
1AQFC	PF00224,PF02887	PF00224,PF02887
1AQFD	PF00224,PF02887	PF00224,PF02887
1AQFE	PF00224,PF02887	PF00224,PF02887
1AQFF	PF00224,PF02887	PF00224,PF02887
1AQFG	PF00224,PF02887	PF00224,PF02887
1AQFH	PF00224,PF02887	PF00224,PF02887
1AQHA	PF00128,PF02806	PF02806,PF00128
1AQIA	PF13489,PF13659,PF07669,PF12950	PF12950,PF13659
1AQIB	PF13489,PF13659,PF07669,PF12950	PF12950,PF13659
1AQJA	PF13489,PF13659,PF07669,PF12950	PF12950,PF13659
1AQJB	PF13489,PF13659,PF07669,PF12950	PF12950,PF13659
1AQKH	PF07686,PF13927,PF07654	PF07686,PF07654
1AQKL	PF07686,PF13895,PF13927,PF07654,PF08205	PF07686,PF07654
1AQLA	PF00135,PF07859	PF00135
1AQLB	PF00135,PF07859	PF00135
1AQMA	PF00128,PF02806	PF02806,PF00128
1AQNA	PF00082	PF00082
1AQPA	PF00074	PF00074
1AQQA	PF11403	PF11403
1AQRA	PF11403	PF11403
1AQSA	PF11403	PF11403
1AQTA	PF02823,PF00401	PF00401,PF02823
1AQUA	PF00685	PF00685
1AQUB	PF00685	PF00685
1AQVA	PF02798,PF00043	PF00043,PF02798
1AQVB	PF02798,PF00043	PF00043,PF02798
1AQWA	PF02798,PF00043	PF00043,PF02798
1AQWB	PF02798,PF00043	PF00043,PF02798
1AQWC	PF02798,PF00043	PF00043,PF02798
1AQWD	PF02798,PF00043	PF00043,PF02798
1AQXA	PF02798,PF00043	PF00043,PF02798
1AQXB	PF02798,PF00043	PF00043,PF02798
1AQXC	PF02798,PF00043	PF00043,PF02798
1AQXD	PF02798,PF00043	PF00043,PF02798
1AQYA	PF00685	PF00685
1AQYB	PF00685	PF00685
1AQZA	PF00545	PF00545
1AQZB	PF00545	PF00545
1AR0A	PF02136	PF02136
1AR0B	PF02136	PF02136
1AR1A	PF00115	PF00115
1AR1B	PF02790,PF00116	PF00116,PF02790
1AR1C	PF07686	PF07686
1AR1D	PF07686,PF07679,PF13895,PF00047	PF07686
1AR2A	PF07686,PF07679	PF07686
1AR4A	PF00081,PF02777	PF00081,PF02777
1AR4B	PF00081,PF02777	PF00081,PF02777
1AR5A	PF00081,PF02777	PF00081,PF02777
1AR5B	PF00081,PF02777	PF00081,PF02777
1AR61	PF00073	PF00073,PF00915
1AR62	PF00073	PF00073
1AR63	PF00073,PF00915	PF00073
1AR64	PF02226	PF02226
1AR71	PF00073	PF00073,PF00915
1AR72	PF00073	PF00073
1AR73	PF00073,PF00915	PF00073
1AR74	PF02226	PF02226
1AR81	PF00073	PF00073,PF00915
1AR82	PF00073	PF00073
1AR83	PF00073,PF00915	PF00073
1AR84	PF02226	PF02226
1AR91	PF00073	PF00073,PF00915
1AR92	PF00073	PF00073
1AR93	PF00073,PF00915	PF00073
1AR94	PF02226	PF02226
1ARBA	PF00089	PF13365
1ARCA	PF00089	PF13365
1ARGA	PF00155	PF00155
1ARGB	PF00155	PF00155
1ARHA	PF00155	PF00155
1ARHB	PF00155	PF00155
1ARIA	PF00155	PF00155
1ARIB	PF00155	PF00155
1ARKA	PF07653,PF00018,PF14604	PF14604
1ARLA	PF00246	PF00246
1ARMA	PF00246	PF00246
1AROL	PF01510	PF01510
1AROP	PF14700,PF00940	PF00940,PF14700
1ARPA	PF00141,PF11895	PF11895,PF00141
1ARQA	PF03869	PF03869
1ARQB	PF03869	PF03869
1ARRA	PF03869	PF03869
1ARRB	PF03869	PF03869
1ARSA	PF00155	PF00155
1ARTA	PF00155	PF00155
1ARUA	PF00141,PF11895	PF11895,PF00141
1ARVA	PF00141,PF11895	PF11895,PF00141
1ARWA	PF00141,PF11895	PF11895,PF00141
1ARXA	PF00141,PF11895	PF11895,PF00141
1ARYA	PF00141,PF11895	PF11895,PF00141
1ARZA	PF01113,PF05173	PF01113,PF05173
1ARZB	PF01113,PF05173	PF01113,PF05173
1ARZC	PF01113,PF05173	PF01113,PF05173
1ARZD	PF01113,PF05173	PF01113,PF05173
1AS0A	PF00503,PF00025	PF00503
1AS2A	PF00503,PF00025	PF00503
1AS3A	PF00503,PF00025	PF00503
1AS4A	PF00079	PF00079
1AS6A	PF07732,PF07731,PF00394	PF00394,PF07732
1AS6B	PF07732,PF07731,PF00394	PF00394,PF07732
1AS6C	PF07732,PF07731,PF00394	PF00394,PF07732
1AS7A	PF07732,PF07731,PF00394	PF00394,PF07732
1AS7B	PF07732,PF07731,PF00394	PF00394,PF07732
1AS7C	PF07732,PF07731,PF00394	PF00394,PF07732
1AS8A	PF07732,PF07731,PF00394	PF00394,PF07732
1AS8B	PF07732,PF07731,PF00394	PF00394,PF07732
1AS8C	PF07732,PF07731,PF00394	PF00394,PF07732
1ASAA	PF00155	PF00155
1ASBA	PF00155	PF00155
1ASCA	PF00155	PF00155
1ASDA	PF00155	PF00155
1ASEA	PF00155	PF00155
1ASFA	PF00155	PF00155
1ASGA	PF00155	PF00155
1ASHA	PF00042	PF00042
1ASJ1	PF00073	PF00073,PF00915
1ASJ2	PF00073	PF00073
1ASJ3	PF00073,PF00915	PF00073
1ASJ4	PF02226	PF02226
1ASKA	PF02136	PF02136
1ASKB	PF02136	PF02136
1ASLA	PF00155	PF00155
1ASLB	PF00155	PF00155
1ASMA	PF00155	PF00155
1ASMB	PF00155	PF00155
1ASNA	PF00155	PF00155
1ASNB	PF00155	PF00155
1ASOA	PF07732,PF07731,PF00394	PF00394,PF07732,PF07731
1ASOB	PF07732,PF07731,PF00394	PF00394,PF07732,PF07731
1ASPA	PF07732,PF07731,PF00394	PF00394,PF07732,PF07731
1ASPB	PF07732,PF07731,PF00394	PF00394,PF07732,PF07731
1ASQA	PF07732,PF07731,PF00394	PF00394,PF07732,PF07731
1ASQB	PF07732,PF07731,PF00394	PF00394,PF07732,PF07731
1ASSA	PF00118	PF00118
1ASTA	PF01400	PF01400
1ASUA	PF00665	PF00665
1ASVA	PF00665	PF00665
1ASWA	PF00665	PF00665
1ASXA	PF00118	PF00118
1ASYA	PF01336,PF00152	PF00152,PF01336
1ASYB	PF01336,PF00152	PF00152,PF01336
1ASZA	PF01336,PF00152	PF00152,PF01336
1ASZB	PF01336,PF00152	PF00152,PF01336
1AT0A	PF01079	PF01079
1AT1A	PF02729,PF00185	PF00185,PF02729
1AT1B	PF01948,PF02748	PF01948,PF02748
1AT1C	PF02729,PF00185	PF00185,PF02729
1AT1D	PF01948,PF02748	PF01948,PF02748
1AT3A	PF00716	PF00716
1AT3B	PF00716	PF00716
1AT5A	PF00062,PF01464	PF00062
1AT6A	PF00062,PF01464	PF00062
1AT9A	PF01036	PF01036
1ATAA	PF01826	PF01826
1ATBA	PF01826	PF01826
1ATDA	PF01826	PF01826
1ATEA	PF01826	PF01826
1ATGA	PF13531,PF01547	PF13531
1ATHA	PF00079	PF00079
1ATHB	PF00079	PF00079
1ATIA	PF00587,PF03129	PF00587,PF03129
1ATIB	PF00587,PF03129	PF00587,PF03129
1ATJA	PF00141	PF00141
1ATJB	PF00141	PF00141
1ATJC	PF00141	PF00141
1ATJD	PF00141	PF00141
1ATJE	PF00141	PF00141
1ATJF	PF00141	PF00141
1ATKA	PF00112,PF03051	PF00112
1ATLA	PF13688,PF01421,PF13583,PF13574,PF13582	PF01421
1ATLB	PF13688,PF01421,PF13583,PF13574,PF13582	PF01421
1ATNA	PF00022	PF00022
1ATND	PF03372	PF03372
1ATPE	PF00069,PF07714,PF14531	PF00069
1ATRA	PF00012,PF06723	PF00012
1ATSA	PF00012,PF06723	PF00012
1ATTA	PF00079	PF00079
1ATTB	PF00079	PF00079
1ATUA	PF00079	PF00079
1ATXA	PF00706	PF00706
1ATYA	PF00137	PF00137
1ATZA	PF00092,PF13519	PF00092
1ATZB	PF00092,PF13519	PF00092
1AU0A	PF00112,PF03051	PF00112
1AU1A	PF00143	PF00143
1AU1B	PF00143	PF00143
1AU2A	PF00112,PF03051	PF00112
1AU3A	PF00112,PF03051	PF00112
1AU4A	PF00112,PF03051	PF00112
1AU7A	PF00157,PF00046	PF00046,PF00157
1AU7B	PF00157,PF00046	PF00046,PF00157
1AU8A	PF00089	PF00089
1AU9A	PF00082	PF00082
1AUAA	PF03765,PF00650	PF00650,PF03765
1AUCA	PF02966,PF00085,PF13905	PF00085
1AUDA	PF00076,PF14259,PF13893	PF00076
1AUEA	PF08771	PF08771
1AUEB	PF08771	PF08771
1AUGA	PF01470	PF01470
1AUGB	PF01470	PF01470
1AUGC	PF01470	PF01470
1AUGD	PF01470	PF01470
1AUIA	PF00149	PF00149,PF08321
1AUIB	PF13499,PF13405,PF13202,PF13833,PF00036	PF13499
1AUJA	PF00089	PF00089
1AUKA	PF00884,PF01663,PF14707	PF00884,PF14707
1AUMA	PF00607	PF00607
1AUNA	PF00314	PF00314
1AUOA	PF02230,PF12695,PF12697,PF03959	PF02230
1AUOB	PF02230,PF12695,PF12697,PF03959	PF02230
1AUPA	PF02812,PF00208	PF00208,PF02812
1AUQA	PF00092	PF00092
1AURA	PF02230,PF12695,PF12697,PF03959	PF02230
1AURB	PF02230,PF12695,PF12697,PF03959	PF02230
1AUSL	PF02788,PF00016	PF00016,PF02788
1AUSM	PF02788,PF00016	PF00016,PF02788
1AUSN	PF02788,PF00016	PF00016,PF02788
1AUSO	PF02788,PF00016	PF00016,PF02788
1AUSS	PF00101	PF00101
1AUST	PF00101	PF00101
1AUSU	PF00101	PF00101
1AUSV	PF00101	PF00101
1AUTC	PF00089	PF00089
1AUTL	PF00008,PF14670	PF00008,PF00594,PF14670
1AUUA	PF03123	PF03123
1AUUB	PF03123	PF03123
1AUVA	PF02078,PF02750,PF08443	PF02078,PF02750
1AUVB	PF02078,PF02750,PF08443	PF02078,PF02750
1AUWA	PF00206,PF14698	PF00206,PF14698
1AUWB	PF00206,PF14698	PF00206,PF14698
1AUWC	PF00206,PF14698	PF00206,PF14698
1AUWD	PF00206,PF14698	PF00206,PF14698
1AUXA	PF02078,PF02750,PF08443	PF02078,PF02750
1AUXB	PF02078,PF02750,PF08443	PF02078,PF02750
1AUYA	PF00983	PF00983
1AUYB	PF00983	PF00983
1AUYC	PF00983	PF00983
1AUZA	PF01740,PF13466	PF01740
1AV1A	PF01442	PF01442
1AV1B	PF01442	PF01442
1AV1C	PF01442	PF01442
1AV1D	PF01442	PF01442
1AV4A	PF02728,PF01179	PF01179,PF02727,PF02728
1AV5A	PF11969,PF01230	PF01230
1AV5B	PF11969,PF01230	PF01230
1AV6A	PF01358	PF01358
1AV7A	PF00082	PF00082
1AV8A	PF00268	PF00268
1AV8B	PF00268	PF00268
1AVAA	PF00128,PF07821	PF00128,PF07821
1AVAB	PF00128,PF07821	PF00128,PF07821
1AVAC	PF00197	PF00197
1AVAD	PF00197	PF00197
1AVBA	PF00139	PF00139
1AVBB	PF00139	PF00139
1AVCA	PF00191	PF00191
1AVDA	PF01382	PF01382
1AVDB	PF01382	PF01382
1AVEA	PF01382	PF01382
1AVEB	PF01382	PF01382
1AVFA	PF00026,PF14543	PF00026
1AVFJ	PF00026,PF14543	PF00026
1AVGH	PF00089	PF00089
1AVGI	PF03973	PF03973
1AVGL	PF09396	PF09396
1AVHA	PF00191	PF00191
1AVHB	PF00191	PF00191
1AVKA	PF02728,PF01179	PF01179,PF02727,PF02728
1AVLA	PF02728,PF01179	PF01179,PF02727,PF02728
1AVMA	PF00081,PF02777	PF00081,PF02777
1AVMB	PF00081,PF02777	PF00081,PF02777
1AVNA	PF00194	PF00194
1AVOA	PF02251	PF02251
1AVOB	PF02252	PF02252
1AVOC	PF02251	PF02251
1AVOD	PF02252	PF02252
1AVOE	PF02251	PF02251
1AVOF	PF02252	PF02252
1AVOG	PF02251	PF02251
1AVOH	PF02252	PF02252
1AVOI	PF02251	PF02251
1AVOJ	PF02252	PF02252
1AVOK	PF02251	PF02251
1AVOL	PF02252	PF02252
1AVOM	PF02251	PF02251
1AVON	PF02252	PF02252
1AVPA	PF00770,PF02902	PF00770
1AVQA	PF09588	PF09588
1AVQB	PF09588	PF09588
1AVQC	PF09588	PF09588
1AVRA	PF00191	PF00191
1AVSA	PF13405,PF13499,PF13202,PF13833,PF00036	PF13499
1AVSB	PF13405,PF13499,PF13202,PF13833,PF00036	PF13499
1AVTA	PF00082	PF00082
1AVUA	PF00197	PF00197
1AVVA	PF00469	PF00469
1AVWA	PF00089	PF00089
1AVWB	PF00197	PF00197
1AVXA	PF00089	PF00089
1AVXB	PF00197	PF00197
1AVYA	PF07921	PF07921
1AVYB	PF07921	PF07921
1AVYC	PF07921	PF07921
1AVZA	PF00469	PF00469
1AVZB	PF00469	PF00469
1AVZC	PF07653,PF00018,PF14604	PF00018
1AW0A	PF00403	PF00403
1AW1A	PF00121	PF00121
1AW1B	PF00121	PF00121
1AW1D	PF00121	PF00121
1AW1E	PF00121	PF00121
1AW1G	PF00121	PF00121
1AW1H	PF00121	PF00121
1AW1J	PF00121	PF00121
1AW1K	PF00121	PF00121
1AW2A	PF00121	PF00121
1AW2B	PF00121	PF00121
1AW2D	PF00121	PF00121
1AW2E	PF00121	PF00121
1AW2G	PF00121	PF00121
1AW2H	PF00121	PF00121
1AW2J	PF00121	PF00121
1AW2K	PF00121	PF00121
1AW3A	PF00173	PF00173
1AW5A	PF00490	PF00490
1AW6A	PF00172	PF00172
1AW7A	PF01123,PF02876	PF02876,PF09199
1AW7B	PF01123,PF02876	PF02876,PF09199
1AW7C	PF01123,PF02876	PF02876,PF09199
1AW7D	PF01123,PF02876	PF02876,PF09199
1AW8B	PF02261	PF02261
1AW8E	PF02261	PF02261
1AW9A	PF02798,PF13417,PF13409,PF00043,PF13410	PF13417,PF00043
1AWBA	PF00459	PF00459
1AWBB	PF00459	PF00459
1AWCA	PF00178	PF00178
1AWCB	PF12796,PF00023,PF13606,PF13857,PF13637	PF12796,PF13637
1AWDA	PF00111	PF00111
1AWEA	PF00169	PF00169
1AWFH	PF00089	PF00089
1AWHB	PF00089	PF00089
1AWHD	PF00089	PF00089
1AWIA	PF00235	PF00235
1AWIB	PF00235	PF00235
1AWJA	PF07653,PF00018,PF14604,PF08239	PF00018
1AWOA	PF07653,PF00018,PF14604,PF08239	PF00018
1AWPA	PF00173	PF00173
1AWPB	PF00173	PF00173
1AWQA	PF00160	PF00160
1AWRA	PF00160	PF00160
1AWRB	PF00160	PF00160
1AWRC	PF00160	PF00160
1AWRD	PF00160	PF00160
1AWRE	PF00160	PF00160
1AWRF	PF00160	PF00160
1AWSA	PF00160	PF00160
1AWTA	PF00160	PF00160
1AWTB	PF00160	PF00160
1AWTC	PF00160	PF00160
1AWTD	PF00160	PF00160
1AWTE	PF00160	PF00160
1AWTF	PF00160	PF00160
1AWUA	PF00160	PF00160
1AWVA	PF00160	PF00160
1AWVB	PF00160	PF00160
1AWVC	PF00160	PF00160
1AWVD	PF00160	PF00160
1AWVE	PF00160	PF00160
1AWVF	PF00160	PF00160
1AWWA	PF07653,PF00018,PF14604,PF08239	PF00018
1AWXA	PF07653,PF00018,PF14604,PF08239	PF00018
1AWZA	PF00074	PF00074
1AX0A	PF00139	PF00139
1AX1A	PF00139	PF00139
1AX2A	PF00139	PF00139
1AX3A	PF00358	PF00358
1AX4A	PF01212,PF00155	PF01212
1AX4B	PF01212,PF00155	PF01212
1AX4C	PF01212,PF00155	PF01212
1AX4D	PF01212,PF00155	PF01212
1AX8A	PF02024	PF02024
1AX9A	PF00135,PF07859	PF00135
1AXAA	PF00077	PF00077
1AXAB	PF00077	PF00077
1AXBA	PF00144,PF00768,PF13354	PF13354
1AXCA	PF00705,PF02144,PF04139,PF02747	PF00705,PF02747
1AXCC	PF00705,PF02144,PF04139,PF02747	PF00705,PF02747
1AXCE	PF00705,PF02144,PF04139,PF02747	PF00705,PF02747
1AXDA	PF02798,PF13417,PF13409,PF00043	PF13417,PF00043
1AXDB	PF02798,PF13417,PF13409,PF00043	PF13417,PF00043
1AXEA	PF08240,PF00107	PF00107,PF08240
1AXEB	PF08240,PF00107	PF00107,PF08240
1AXGA	PF08240,PF00107	PF00107,PF08240
1AXGB	PF08240,PF00107	PF00107,PF08240
1AXGC	PF08240,PF00107	PF00107,PF08240
1AXGD	PF08240,PF00107	PF00107,PF08240
1AXIA	PF00103	PF00103
1AXIB	PF09067,PF00041	PF09067,PF00041
1AXJA	PF01243	PF01243
1AXKA	PF00722,PF00457	PF00457,PF00722
1AXKB	PF00722,PF00457	PF00457,PF00722
1AXMA	PF00167	PF00167
1AXMB	PF00167	PF00167
1AXMC	PF00167	PF00167
[truncated: 194,470 more rows]
